# Supplementary material for: Postpartum Depressive Symptoms and Their Long-Term Association with Anxiety and Depression in Women: Findings from the Rhea Study in Crete, Greece
Source: Healthcare (Basel). 2026 Mar 16;14(6):745. doi: 10.3390/healthcare14060745 (PMC13026045; doi:10.3390/healthcare14060745)
Supplement: Supplementary file 1 [file healthcare-14-00745-s001.zip]

Archive with 1 entries (1 files):
- healthcare-4103967-supplementary.pdf
